# Supplementary material for: Discovery of Non-Peptide GLP-1 Positive Allosteric Modulators from Natural Products: Virtual Screening, Molecular Dynamics, ADMET Profiling, Repurposing, and Chemical Scaffolds Identification
Source: Pharmaceutics. 2024 Dec 17;16(12):1607. doi: 10.3390/pharmaceutics16121607 (PMC11679513; doi:10.3390/pharmaceutics16121607)
Supplement: Supplementary file 1 [file pharmaceutics-16-01607-s001.zip]

Archive with 1 entries (1 files):
- pharmaceutics-3375611-supplementary.xlsx
