# Supplementary material for: Discovery of Non-Peptide GLP-1 Positive Allosteric Modulators from Natural Products: Virtual Screening, Molecular Dynamics, ADMET Profiling, Repurposing, and Chemical Scaffolds Identification
Source: Pharmaceutics. 2024 Dec 17;16(12):1607. doi: 10.3390/pharmaceutics16121607 (PMC11679513; doi:10.3390/pharmaceutics16121607)
Supplement: Supplementary file 1 [file pharmaceutics-16-01607-s001.zip › pharmaceutics-3375611-supplementary.xlsx]

## Sheet: XP-MMGBSA_out
title	r_psp_MMGBSA_dG_Bind	r_psp_MMGBSA_dG_Bind_Coulomb	r_psp_MMGBSA_dG_Bind_Covalent	r_psp_MMGBSA_dG_Bind_Hbond	r_psp_MMGBSA_dG_Bind_Lipo	r_psp_MMGBSA_dG_Bind_Packing	r_psp_MMGBSA_dG_Bind_SelfCont	r_psp_MMGBSA_dG_Bind_Solv_GB	r_psp_MMGBSA_dG_Bind_Solv_SA	r_psp_MMGBSA_dG_Bind_vdW	r_psp_Lig_Strain_Energy	r_psp_Lig_Strain_Coulomb	r_psp_Lig_Strain_Covalent	r_psp_Lig_Strain_Hbond	r_psp_Lig_Strain_Lipo	r_psp_Lig_Strain_Packing	r_psp_Lig_Strain_SelfCont	r_psp_Lig_Strain_Solv_GB	r_psp_Lig_Strain_Solv_SA	r_psp_Lig_Strain_vdW	r_psp_Ligand_Energy	r_psp_Ligand_Coulomb	r_psp_Ligand_Covalent	r_psp_Ligand_Hbond	r_psp_Ligand_Lipo	r_psp_Ligand_Packing	r_psp_Ligand_SelfCont	r_psp_Ligand_Solv_GB	r_psp_Ligand_Solv_SA	r_psp_Ligand_vdW	r_psp_Complex_Energy	r_psp_Complex_Coulomb	r_psp_Complex_Covalent	r_psp_Complex_Hbond	r_psp_Complex_Lipo	r_psp_Complex_Packing	r_psp_Complex_SelfCont	r_psp_Complex_Solv_GB	r_psp_Complex_Solv_SA	r_psp_Complex_vdW	r_psp_Ligand_Energy	r_psp_Ligand_Coulomb	r_psp_Ligand_Covalent	r_psp_Ligand_Hbond	r_psp_Ligand_Lipo	r_psp_Ligand_Packing	r_psp_Ligand_SelfCont	r_psp_Ligand_Solv_GB	r_psp_Ligand_Solv_SA
Untitled_Molecule_646306_aligned	-40.1165	-18.7269	2.06758	-1.16401	-14.0734	0	0	22.7141		-30.9339	2.22744	1.09973	2.06758	0	-0.0492895	0	0	-0.990138		0.0995549	-13.0931	-5.22717	16.0884	0	-1.33479	0	0	-29.7886		7.16907	-35700.3	-32957.5	5309.13	-522.777	-2798.2	-137.194	-118.895	-6650.59		2175.72	-13.0931	-5.22717	16.0884	0	-1.33479	0	0	-29.7886
Untitled_Molecule_646306_aligned	-40.1165	-18.7269	2.06758	-1.16401	-14.0734	0	0	22.7141		-30.9339	2.22744	1.09973	2.06758	0	-0.0492895	0	0	-0.990138		0.0995549	-13.0931	-5.22717	16.0884	0	-1.33479	0	0	-29.7886		7.16907	-35700.3	-32957.5	5309.13	-522.777	-2798.2	-137.194	-118.895	-6650.59		2175.72	-13.0931	-5.22717	16.0884	0	-1.33479	0	0	-29.7886
Untitled_Molecule_646306_aligned	-40.1165	-18.7269	2.06758	-1.16401	-14.0734	0	0	22.7141		-30.9339	2.22744	1.09973	2.06758	0	-0.0492895	0	0	-0.990138		0.0995549	-13.0931	-5.22717	16.0884	0	-1.33479	0	0	-29.7886		7.16907	-35700.3	-32957.5	5309.13	-522.777	-2798.2	-137.194	-118.895	-6650.59		2175.72	-13.0931	-5.22717	16.0884	0	-1.33479	0	0	-29.7886
Untitled_Molecule_394419_aligned	-38.1779	-22.0135	2.44976	-2.61071	-12.8279	0	0	32.2898		-35.4654	3.80991	-1.09209	2.75527	0	-0.0613313	0	0	0.46959		1.73847	-25.7061	-12.6758	15.8828	0	-2.38867	0	0	-32.4482		5.9238	-35711	-32968.3	5309.31	-524.223	-2798	-137.194	-118.895	-6643.68		2169.94	-25.7061	-12.6758	15.8828	0	-2.38867	0	0	-32.4482
Untitled_Molecule_394419_aligned	-30.2004	-11.6774	4.35866	-2.1487	-12.838	0	0	24.2389		-32.1339	7.13688	1.73681	4.66417	0	-0.259286	0	0	-1.40638		2.40156	-33.9395	-22.1054	12.8489	0	-2.33724	0	0	-29.1322		6.78637	-35711.3	-32967.4	5308.18	-523.761	-2797.96	-137.194	-118.895	-6648.41		2174.13	-33.9395	-22.1054	12.8489	0	-2.33724	0	0	-29.1322
Untitled_Molecule_302787_aligned	-39.2228	-23.6997	9.60068	-2.74737	-19.4141	-1.07426	0	29.9397		-31.8278	14.9994	0.180311	9.60068	0	-0.294391	0	0	-0.424033		5.93681	-112.495	-111.157	26.8639	0	-4.18591	0	0	-39.524		15.5083	-35798.8	-33068.4	5327.44	-524.36	-2806.39	-138.268	-118.895	-6653.1		2183.16	-112.495	-111.157	26.8639	0	-4.18591	0	0	-39.524
Untitled_Molecule_302787_aligned	-38.9737	-25.8607	7.55539	-2.92042	-19.0193	-1.11364	0	30.2021		-27.8171	12.4016	-0.841274	7.55539	0	-0.288707	0	0	0.17392		5.80226	-112.7	-111.149	26.8552	0	-4.18414	0	0	-39.733		15.5117	-35798.8	-33070.6	5325.39	-524.533	-2805.99	-138.307	-118.895	-6653.05		2187.18	-112.7	-111.149	26.8552	0	-4.18414	0	0	-39.733
Untitled_Molecule_394419_aligned	-33.4793	-12.2274	5.62533	-2.74239	-12.1782	0	0	23.6644		-35.6211	10.4586	9.60355	5.93084	0	-0.172699	0	0	-5.33264		0.429516	-29.1302	-22.89	15.2583	0	-2.13009	0	0	-26.4963		7.12789	-35709.7	-32968.7	5311.86	-524.355	-2797.1	-137.194	-118.895	-6646.35		2170.99	-29.1302	-22.89	15.2583	0	-2.13009	0	0	-26.4963
Untitled_Molecule_302787_aligned	-39.116	-25.8713	7.57312	-2.92041	-19.0216	-1.11367	0	30.0615		-27.8236	12.2488	-0.848015	7.57312	0	-0.290856	0	0	0.0219341		5.7926	-112.549	-111.145	26.8397	0	-4.18197	0	0	-39.5795		15.5177	-35798.8	-33070.6	5325.39	-524.533	-2805.99	-138.308	-118.895	-6653.04		2187.18	-112.549	-111.145	26.8397	0	-4.18197	0	0	-39.5795
Untitled_Molecule_430612_aligned	-34.345	-7.39178	0.371795	-1.16279	-16.2886	0	0	19.5537		-29.4274	2.6432	1.05478	0.371795	0	-0.00540799	0	0	-1.01502		2.23705	-6.46878	5.01	16.1403	0	-1.58902	0	0	-26.8357		0.805655	-35687.9	-32936	5307.49	-522.775	-2800.67	-137.194	-118.895	-6650.8		2170.86	-6.46878	5.01	16.1403	0	-1.58902	0	0	-26.8357
Untitled_Molecule_430612_aligned	-34.345	-7.39178	0.371795	-1.16279	-16.2886	0	0	19.5537		-29.4274	2.6432	1.05478	0.371795	0	-0.00540799	0	0	-1.01502		2.23705	-6.46878	5.01	16.1403	0	-1.58902	0	0	-26.8357		0.805655	-35687.9	-32936	5307.49	-522.775	-2800.67	-137.194	-118.895	-6650.8		2170.86	-6.46878	5.01	16.1403	0	-1.58902	0	0	-26.8357
Untitled_Molecule_430612_aligned	-34.345	-7.39178	0.371795	-1.16279	-16.2886	0	0	19.5537		-29.4274	2.6432	1.05478	0.371795	0	-0.00540799	0	0	-1.01502		2.23705	-6.46878	5.01	16.1403	0	-1.58902	0	0	-26.8357		0.805655	-35687.9	-32936	5307.49	-522.775	-2800.67	-137.194	-118.895	-6650.8		2170.86	-6.46878	5.01	16.1403	0	-1.58902	0	0	-26.8357
Untitled_Molecule_662297_aligned	-40.0063	-15.5286	-0.372563	-1.94861	-21.0494	-0.614983	0	32.3937		-32.8859	3.70099	3.03225	-0.372563	0	0.408858	0	0	-0.611142		1.24358	50.5286	60.9514	11.7658	0	-5.18534	0	0	-40.8954		23.8921	-35636.6	-32888.2	5302.37	-523.561	-2809.02	-137.809	-118.895	-6652.02		2190.49	50.5286	60.9514	11.7658	0	-5.18534	0	0	-40.8954
Untitled_Molecule_662297_aligned	-40.0063	-15.5286	-0.372563	-1.94861	-21.0494	-0.614983	0	32.3937		-32.8859	3.70099	3.03225	-0.372563	0	0.408858	0	0	-0.611142		1.24358	50.5286	60.9514	11.7658	0	-5.18534	0	0	-40.8954		23.8921	-35636.6	-32888.2	5302.37	-523.561	-2809.02	-137.809	-118.895	-6652.02		2190.49	50.5286	60.9514	11.7658	0	-5.18534	0	0	-40.8954
Untitled_Molecule_210670_aligned	-48.1511	-18.0707	2.54883	-1.82176	-25.7175	-1.39113	0	32.7063		-36.4051	4.81443	-0.153691	2.58568	0	0.039688	0	0	0.296507		2.04624	-33.5072	-23.5206	10.6767	0	-6.87694	0	0	-32.6166		18.8302	-35728.8	-32975.2	5304.2	-523.434	-2815.38	-138.585	-118.895	-6643.43		2181.91	-33.5072	-23.5206	10.6767	0	-6.87694	0	0	-32.6166
Untitled_Molecule_210670_aligned	-48.1511	-18.0707	2.54883	-1.82176	-25.7175	-1.39113	0	32.7063		-36.4051	4.81443	-0.153691	2.58568	0	0.039688	0	0	0.296507		2.04624	-33.5072	-23.5206	10.6767	0	-6.87694	0	0	-32.6166		18.8302	-35728.8	-32975.2	5304.2	-523.434	-2815.38	-138.585	-118.895	-6643.43		2181.91	-33.5072	-23.5206	10.6767	0	-6.87694	0	0	-32.6166
Untitled_Molecule_210670_aligned	-48.1511	-18.0707	2.54883	-1.82176	-25.7175	-1.39113	0	32.7063		-36.4051	4.81443	-0.153691	2.58568	0	0.039688	0	0	0.296507		2.04624	-33.5072	-23.5206	10.6767	0	-6.87694	0	0	-32.6166		18.8302	-35728.8	-32975.2	5304.2	-523.434	-2815.38	-138.585	-118.895	-6643.43		2181.91	-33.5072	-23.5206	10.6767	0	-6.87694	0	0	-32.6166
Untitled_Molecule_615596_aligned	-46.6752	-9.91122	2.3744	-0.670189	-20.3865	0	0	16.9319		-35.0136	3.70981	0.874526	2.3744	0	0.0512151	0	0	-0.39753		0.8072	-0.501504	-28.6949	25.7189	0	-2.54257	0	0	-3.5256		8.54275	-35694.3	-32972.2	5319.07	-522.283	-2805.72	-137.194	-118.895	-6630.11		2173.01	-0.501504	-28.6949	25.7189	0	-2.54257	0	0	-3.5256
Untitled_Molecule_179577_aligned	-48.2935	-24.9349	1.13354	-1.59203	-22.0368	-1.40335	0	33.4953		-32.9553	1.16316	0.185495	1.13354	0	-0.0176844	0	0	-0.435802		0.297614	-14.2582	-12.5729	16.5267	0	-2.74082	0	0	-34.1052		18.634	-35709.7	-32971.1	5308.64	-523.205	-2807.57	-138.597	-118.895	-6644.13		2185.16	-14.2582	-12.5729	16.5267	0	-2.74082	0	0	-34.1052
Untitled_Molecule_179577_aligned	-48.2935	-24.9349	1.13354	-1.59203	-22.0368	-1.40335	0	33.4953		-32.9553	1.16316	0.185495	1.13354	0	-0.0176844	0	0	-0.435802		0.297614	-14.2582	-12.5729	16.5267	0	-2.74082	0	0	-34.1052		18.634	-35709.7	-32971.1	5308.64	-523.205	-2807.57	-138.597	-118.895	-6644.13		2185.16	-14.2582	-12.5729	16.5267	0	-2.74082	0	0	-34.1052
Untitled_Molecule_179577_aligned	-48.2935	-24.9349	1.13354	-1.59203	-22.0368	-1.40335	0	33.4953		-32.9553	1.16316	0.185495	1.13354	0	-0.0176844	0	0	-0.435802		0.297614	-14.2582	-12.5729	16.5267	0	-2.74082	0	0	-34.1052		18.634	-35709.7	-32971.1	5308.64	-523.205	-2807.57	-138.597	-118.895	-6644.13		2185.16	-14.2582	-12.5729	16.5267	0	-2.74082	0	0	-34.1052
Untitled_Molecule_662297_aligned	-42.105	-19.0294	1.54696	-1.96892	-21.7427	-0.613181	0	29.7729		-30.0707	4.14041	1.63773	1.54696	0	-0.202018	0	0	-0.977785		2.13552	46.0176	53.989	8.21737	0	-4.47579	0	0	-35.875		24.1619	-35643.2	-32898.6	5300.74	-523.582	-2809.01	-137.807	-118.895	-6649.62		2193.57	46.0176	53.989	8.21737	0	-4.47579	0	0	-35.875
Untitled_Molecule_662297_aligned	-42.105	-19.0294	1.54696	-1.96892	-21.7427	-0.613181	0	29.7729		-30.0707	4.14041	1.63773	1.54696	0	-0.202018	0	0	-0.977785		2.13552	46.0176	53.989	8.21737	0	-4.47579	0	0	-35.875		24.1619	-35643.2	-32898.6	5300.74	-523.582	-2809.01	-137.807	-118.895	-6649.62		2193.57	46.0176	53.989	8.21737	0	-4.47579	0	0	-35.875
Untitled_Molecule_662297_aligned	-42.105	-19.0294	1.54696	-1.96892	-21.7427	-0.613181	0	29.7729		-30.0707	4.14041	1.63773	1.54696	0	-0.202018	0	0	-0.977785		2.13552	46.0176	53.989	8.21737	0	-4.47579	0	0	-35.875		24.1619	-35643.2	-32898.6	5300.74	-523.582	-2809.01	-137.807	-118.895	-6649.62		2193.57	46.0176	53.989	8.21737	0	-4.47579	0	0	-35.875
Untitled_Molecule_520015_aligned	-50.746	7.41411	3.3259	-0.542128	-23.1062	-1.21278	0	0.0965931		-36.7215	2.80221	0.225912	3.3259	0	-0.0824733	0	0	-0.118957		-0.548174	16.3307	-52.2478	66.0773	0	-6.24063	0	0	-17.6986		26.4404	-35681.5	-32978.4	5360.38	-522.155	-2812.13	-138.407	-118.895	-6661.12		2189.2	16.3307	-52.2478	66.0773	0	-6.24063	0	0	-17.6986
Untitled_Molecule_685842_aligned	-32.3707	-1.57688	4.87904	-0.463403	-24.6313	0	0	23.5106		-34.0887	5.50245	-0.332697	4.87904	0	-0.0236451	0	0	0.277016		0.702734	24.3724	4.09979	40.0319	0	-6.05676	0	0	-31.0235		17.321	-35655.1	-32931.1	5335.89	-522.076	-2813.48	-137.194	-118.895	-6651.03		2182.71	24.3724	4.09979	40.0319	0	-6.05676	0	0	-31.0235
Untitled_Molecule_685842_aligned	-32.3166	-1.57453	4.86878	-0.462486	-24.6307	0	0	23.5635		-34.0812	5.53276	-0.332702	4.86878	0	-0.0236033	0	0	0.313252		0.707033	24.3189	4.10081	40.0305	0	-6.05679	0	0	-31.0768		17.3211	-35655.1	-32931	5335.88	-522.075	-2813.48	-137.194	-118.895	-6651.03		2182.72	24.3189	4.10081	40.0305	0	-6.05679	0	0	-31.0768
Untitled_Molecule_662297_aligned	-34.5714	0.264608	1.96872	-1.54816	-20.7169	-0.843431	0	17.7398		-31.4361	2.39198	-0.875732	1.96872	0	-0.129466	0	0	-0.0958075		1.52427	51.0866	58.1197	5.77662	0	-3.79279	0	0	-33.6421		24.6252	-35630.6	-32875.2	5298.72	-523.161	-2807.3	-138.037	-118.895	-6659.42		2192.67	51.0866	58.1197	5.77662	0	-3.79279	0	0	-33.6421
Untitled_Molecule_662297_aligned	-34.5714	0.264608	1.96872	-1.54816	-20.7169	-0.843431	0	17.7398		-31.4361	2.39198	-0.875732	1.96872	0	-0.129466	0	0	-0.0958075		1.52427	51.0866	58.1197	5.77662	0	-3.79279	0	0	-33.6421		24.6252	-35630.6	-32875.2	5298.72	-523.161	-2807.3	-138.037	-118.895	-6659.42		2192.67	51.0866	58.1197	5.77662	0	-3.79279	0	0	-33.6421
Untitled_Molecule_662297_aligned	-34.5714	0.264608	1.96872	-1.54816	-20.7169	-0.843431	0	17.7398		-31.4361	2.39198	-0.875732	1.96872	0	-0.129466	0	0	-0.0958075		1.52427	51.0866	58.1197	5.77662	0	-3.79279	0	0	-33.6421		24.6252	-35630.6	-32875.2	5298.72	-523.161	-2807.3	-138.037	-118.895	-6659.42		2192.67	51.0866	58.1197	5.77662	0	-3.79279	0	0	-33.6421
Untitled_Molecule_268603_aligned	-43.7276	-15.2454	0.437023	-1.90172	-23.1274	-1.48326	0	28.6273		-31.0342	8.9687	0.198124	0.437023	0	2.51997	0	0	0.254383		5.55921	1.02913	1.24966	21.6071	0	-8.37759	0	0	-31.8004		18.3503	-35689.8	-32947.6	5313.02	-523.514	-2814.29	-138.677	-118.895	-6646.69		2186.8	1.02913	1.24966	21.6071	0	-8.37759	0	0	-31.8004
Untitled_Molecule_268603_aligned	-43.7276	-15.2454	0.437023	-1.90172	-23.1274	-1.48326	0	28.6273		-31.0342	8.9687	0.198124	0.437023	0	2.51997	0	0	0.254383		5.55921	1.02913	1.24966	21.6071	0	-8.37759	0	0	-31.8004		18.3503	-35689.8	-32947.6	5313.02	-523.514	-2814.29	-138.677	-118.895	-6646.69		2186.8	1.02913	1.24966	21.6071	0	-8.37759	0	0	-31.8004
Untitled_Molecule_268603_aligned	-43.7276	-15.2454	0.437023	-1.90172	-23.1274	-1.48326	0	28.6273		-31.0342	8.9687	0.198124	0.437023	0	2.51997	0	0	0.254383		5.55921	1.02913	1.24966	21.6071	0	-8.37759	0	0	-31.8004		18.3503	-35689.8	-32947.6	5313.02	-523.514	-2814.29	-138.677	-118.895	-6646.69		2186.8	1.02913	1.24966	21.6071	0	-8.37759	0	0	-31.8004
Untitled_Molecule_258420_aligned	-46.7567	-11.1256	1.91528	-1.39988	-22.4862	0	0	21.2013		-34.8616	3.40845	0.142612	1.91528	0	-0.143239	0	0	0.00465795		1.48914	4.62777	-28.0547	29.1389	0	-2.72303	0	0	-7.97143		14.2381	-35689.3	-32972.8	5322.03	-523.013	-2808	-137.194	-118.895	-6630.29		2178.86	4.62777	-28.0547	29.1389	0	-2.72303	0	0	-7.97143
Untitled_Molecule_632960_aligned	-31.2982	3.63623	3.32113	-0.11883	-25.4528	0	0	19.4279		-32.1118	4.45087	-0.301364	3.32113	0	-0.0316264	0	0	-0.187098		1.64983	12.0353	-6.00006	34.4746	0	-6.974	0	0	-26.315		16.8497	-35666.4	-32935.9	5328.77	-521.732	-2815.21	-137.194	-118.895	-6650.41		2184.22	12.0353	-6.00006	34.4746	0	-6.974	0	0	-26.315
Untitled_Molecule_127649_aligned	-46.4194	-16.4531	2.7021	-0.889504	-16.8149	-0.37665	0	22.7745		-37.3618	2.8683	-3.7389	2.96016	0	-0.179336	0	0	2.65217		1.1742	4.1378	-19.3184	36.2648	0	-2.39032	0	0	-36.0455		25.6272	-35689.4	-32969.3	5329.94	-522.502	-2801.99	-137.57	-118.895	-6656.79		2187.75	4.1378	-19.3184	36.2648	0	-2.39032	0	0	-36.0455
Untitled_Molecule_585953_aligned	-46.4194	-16.4531	2.7021	-0.889504	-16.8149	-0.37665	0	22.7745		-37.3618	2.8683	-3.7389	2.96016	0	-0.179336	0	0	2.65217		1.1742	4.1378	-19.3184	36.2648	0	-2.39032	0	0	-36.0455		25.6272	-35689.4	-32969.3	5329.94	-522.502	-2801.99	-137.57	-118.895	-6656.79		2187.75	4.1378	-19.3184	36.2648	0	-2.39032	0	0	-36.0455
Untitled_Molecule_128394_aligned	-37.9055	-14.6296	9.94901	-1.96867	-19.596	-2.19261	0	22.3142		-31.7818	17.5665	11.4058	9.94901	0	0.674648	0	0	-8.92726		4.46431	-41.8398	-47.4375	17.152	0	-2.36222	0	0	-32.9049		23.7128	-35726.9	-32995.6	5318.08	-523.581	-2804.75	-139.386	-118.895	-6654.11		2191.41	-41.8398	-47.4375	17.152	0	-2.36222	0	0	-32.9049
Untitled_Molecule_126218_aligned	-42.1804	-13.781	13.4407	-1.85231	-26.4518	-1.74253	0	22.6718		-34.4653	9.97737	-0.0381365	13.4407	0	-2.98622	0	0	0.510696		-0.949686	-31.9783	-43.0644	14.3278	0	-5.02081	0	0	-31.5047		33.2838	-35721.3	-32990.4	5318.74	-523.465	-2814.26	-138.936	-118.895	-6652.35		2198.3	-31.9783	-43.0644	14.3278	0	-5.02081	0	0	-31.5047
Untitled_Molecule_552613_aligned	-39.3649	-19.7342	12.8931	-1.80701	-19.6868	-0.0155792	0	25.3462		-36.3605	15.421	6.0256	13.1511	0	-0.118846	0	0	-5.41551		1.77866	-30.825	-18.0936	8.82804	0	-1.95391	0	0	-31.3366		11.7312	-35717.3	-32971.4	5312.7	-523.42	-2804.43	-137.209	-118.895	-6649.51		2174.85	-30.825	-18.0936	8.82804	0	-1.95391	0	0	-31.3366
Untitled_Molecule_458230_aligned	-52.7657	-2.66484	2.86459	-0.980035	-27.3245	-1.78006	0	19.5268		-42.4077	3.97695	0.356878	2.86459	0	-0.307677	0	0	-0.292549		1.35572	-52.6736	-67.4816	30.3205	0	-7.34894	0	0	-32.6916		24.5281	-35752.6	-33003.7	5324.16	-522.593	-2817.46	-138.974	-118.895	-6656.68		2181.6	-52.6736	-67.4816	30.3205	0	-7.34894	0	0	-32.6916
Untitled_Molecule_474072_aligned	-40.1603	-7.61353	3.03492	-2.20737	-22.5043	-1.23905	0	22.8975		-32.5284	7.62675	-0.379478	5.1175	0	0.204248	0	0	-0.622625		3.3071	-24.0106	-25.7678	6.5717	0	-7.11608	0	0	-27.4733		29.7749	-35711.3	-32967	5300.58	-523.82	-2812.41	-138.433	-118.895	-6648.09		2196.73	-24.0106	-25.7678	6.5717	0	-7.11608	0	0	-27.4733
Untitled_Molecule_659208_aligned	-33.8799	-20.2515	5.66254	-4.52249	-15.0765	-0.123198	0	31.5748		-31.1436	9.27136	3.26973	5.66254	0	2.68368	0	0	-3.92479		1.58021	-14.7298	-10.2287	16.7951	0	-8.44701	0	0	-34.0067		21.1576	-35695.7	-32964.1	5313.43	-526.135	-2806.31	-137.317	-118.895	-6645.95		2189.5	-14.7298	-10.2287	16.7951	0	-8.44701	0	0	-34.0067
Untitled_Molecule_416336_aligned	-36.0955	-10.9108	3.88021	-2.02127	-17.4578	-0.173031	0	20.1498		-29.5626	4.00072	0.170179	3.88021	0	0.00201613	0	0	-0.406845		0.355162	-13.8363	-4.58271	13.7616	0	-2.33506	0	0	-29.2997		8.61953	-35697.1	-32949.1	5308.62	-523.634	-2802.58	-137.367	-118.895	-6652.67		2178.54	-13.8363	-4.58271	13.7616	0	-2.33506	0	0	-29.2997
Untitled_Molecule_573162_aligned	-39.9553	-20.8346	4.47374	-2.51268	-16.4584	-0.988322	0	21.7935		-25.4286	4.21398	-0.013351	4.47374	0	0.00255677	0	0	0.0649528		-0.313917	0.270769	-1.23779	12.092	0	-1.69877	0	0	-31.4021		22.5174	-35686.8	-32955.6	5307.54	-524.125	-2800.95	-138.182	-118.895	-6653.13		2196.57	0.270769	-1.23779	12.092	0	-1.69877	0	0	-31.4021
Untitled_Molecule_202767_aligned	-30.8216	-31.5378	8.22226	-1.65323	-10.9255	-0.481604	0	44.153		-38.5987	10.3695	-0.0207234	8.22226	0	0.329489	0	0	0.677027		1.16148	-10.9683	18.5001	17.964	0	-1.22399	0	0	-56.443		10.2347	-35688.9	-32946.6	5317.16	-523.266	-2794.94	-137.675	-118.895	-6655.81		2171.12	-10.9683	18.5001	17.964	0	-1.22399	0	0	-56.443
Untitled_Molecule_197023_aligned	-36.7248	-9.05885	7.79645	-2.19772	-20.9015	-1.21351	0	18.5861		-29.7358	8.13692	1.98396	7.79645	0	-1.61017	0	0	-1.78209		1.74876	11.0925	-0.564269	23.448	0	-2.76041	0	0	-29.5391		20.5083	-35672.8	-32943.2	5322.22	-523.81	-2806.45	-138.407	-118.895	-6654.47		2190.25	11.0925	-0.564269	23.448	0	-2.76041	0	0	-29.5391
Untitled_Molecule_248424_aligned	-50.0047	-8.30802	4.18397	-1.36	-23.7369	-3.96224	0	24.5761		-41.3976	4.59575	0.451748	4.18397	0	-1.47051	0	0	0.568844		0.861696	-118.049	-188.219	41.8773	0	-6.25162	0	0	-10.7321		45.2762	-35815.2	-33130.1	5337.04	-522.973	-2812.78	-141.156	-118.895	-6629.68		2203.36	-118.049	-188.219	41.8773	0	-6.25162	0	0	-10.7321
Untitled_Molecule_445993_aligned	-38.7182	-17.6892	3.42985	-1.91041	-22.1326	-0.714408	0	25.0685		-24.77	6.39434	1.18026	3.42985	0	0.167042	0	0	-0.866227		2.48341	10.3434	-0.415074	23.4266	0	-4.72413	0	0	-33.1066		25.1626	-35675.5	-32951.7	5317.83	-523.523	-2809.64	-137.908	-118.895	-6651.56		2199.87	10.3434	-0.415074	23.4266	0	-4.72413	0	0	-33.1066
Untitled_Molecule_342777_aligned	-43.6329	-5.85904	2.28863	-2.1597	-17.3915	-0.165759	0	16.0249		-36.3704	3.73921	1.32376	2.28863	0	0.319669	0	0	-1.03085		0.838007	-55.3027	-27.322	4.31861	0	-3.65506	0	0	-32.4547		3.81055	-35746.1	-32966.8	5297.58	-523.772	-2803.83	-137.36	-118.895	-6659.95		2166.92	-55.3027	-27.322	4.31861	0	-3.65506	0	0	-32.4547
Untitled_Molecule_181357_aligned	-38.879	-15.9921	6.75954	-3.08985	-21.8708	-1.77866	0	28.0792		-30.9862	6.83378	-0.0157065	6.75954	0	-0.609699	0	0	-0.639372		1.33902	-20.668	-24.7114	21.1049	0	-5.02746	0	0	-31.9912		19.9572	-35706.7	-32974.3	5318.84	-524.703	-2809.69	-138.973	-118.895	-6647.43		2188.45	-20.668	-24.7114	21.1049	0	-5.02746	0	0	-31.9912
Untitled_Molecule_001092_aligned	-37.0507	-41.5398	0.346855	-1.31265	-16.2667	-1.06629	0	56.111		-33.323	5.7475	3.05587	0.346855	0	0.415165	0	0	-0.562709		2.49232	-2.24001	10.8968	19.0627	0	-3.31631	0	0	-38.4266		9.54342	-35686.4	-32964.2	5310.39	-522.925	-2802.37	-138.26	-118.895	-6625.83		2175.7	-2.24001	10.8968	19.0627	0	-3.31631	0	0	-38.4266
Untitled_Molecule_070044_aligned	-40.2291	-17.1453	4.7133	-2.48523	-14.6726	-3.60537	0	33.8468		-40.8807	8.30397	0.114122	4.75015	0	0.133721	0	0	1.16527		2.1407	59.9238	69.0869	8.76632	0	-2.35168	0	0	-20.7125		5.13473	-35627.4	-32881.6	5304.46	-524.098	-2799.81	-140.799	-118.895	-6630.38		2163.74	59.9238	69.0869	8.76632	0	-2.35168	0	0	-20.7125
Untitled_Molecule_401555_aligned	-35.0315	9.52068	7.81677	-1.44819	-23.4488	-0.101055	0	1.88858		-29.2595	10.3128	0.153626	7.81677	0	-0.12996	0	0	0.224094		2.24829	44.2389	-5.49598	46.6852	0	-5.82329	0	0	-21.6922		30.5652	-35637.9	-32929.5	5345.48	-523.061	-2812.06	-137.295	-118.895	-6663.32		2200.79	44.2389	-5.49598	46.6852	0	-5.82329	0	0	-21.6922
Untitled_Molecule_069760_aligned	-28.5406	-20.9112	3.3494	-1.7582	-9.7749	-1.22094	0	37.4921		-35.7168	5.87694	0.241025	3.26471	0	0.406183	0	0	-0.849601		2.81462	-43.5006	-27.2541	15.2432	0	-2.50596	0	0	-37.3976		8.41388	-35719.2	-32981.7	5309.57	-523.371	-2795.07	-138.415	-118.895	-6643.42		2172.18	-43.5006	-27.2541	15.2432	0	-2.50596	0	0	-37.3976
Untitled_Molecule_037184_aligned	-48.6701	19.5681	3.22125	-1.26703	-20.5115	-0.00327495	0	-9.99943		-39.6783	4.24629	-0.668574	3.2581	0	0.0506863	0	0	0.336285		1.26978	-33.8851	-57.2567	29.7611	0	-4.26479	0	0	-24.2479		22.1233	-35729.7	-32971.3	5323.96	-522.88	-2807.56	-137.197	-118.895	-6677.77		2181.93	-33.8851	-57.2567	29.7611	0	-4.26479	0	0	-24.2479
Untitled_Molecule_291275_aligned	-43.0816	-9.78823	2.89389	-1.71166	-19.5304	-0.669252	0	17.474		-31.7499	6.51447	1.68544	2.89389	0	0.73816	0	0	-1.10286		2.29983	1.29503	17.2819	-12.4311	0	-4.63102	0	0	-12.8611		13.9364	-35688.9	-32926.1	5281.44	-523.324	-2806.95	-137.863	-118.895	-6638.91		2181.67	1.29503	17.2819	-12.4311	0	-4.63102	0	0	-12.8611
Untitled_Molecule_068689_aligned	-33.4476	-20.5375	6.28641	-1.61075	-12.4112	-2.02752	0	31.4421		-34.589	11.1171	4.00341	6.54447	0	0.587761	0	0	-2.64365		2.62508	-27.9232	-27.4218	19.7923	0	-2.51941	0	0	-29.5051		11.7308	-35708.5	-32981.5	5317.05	-523.223	-2797.72	-139.221	-118.895	-6641.58		2176.62	-27.9232	-27.4218	19.7923	0	-2.51941	0	0	-29.5051
Untitled_Molecule_071014_aligned	-30.2387	-16.3728	8.9872	-1.62796	-11.8854	-1.98799	0	27.2102		-34.5619	14.7322	3.63528	8.9872	0	0.640611	0	0	-2.01425		3.48335	-37.002	-28.7983	15.4308	0	-2.42711	0	0	-31.4762		10.2688	-35714.4	-32978.7	5315.39	-523.241	-2797.1	-139.182	-118.895	-6647.79		2175.19	-37.002	-28.7983	15.4308	0	-2.42711	0	0	-31.4762
Untitled_Molecule_444666_aligned	-42.9038	-38.1773	5.16352	-2.11173	-14.736	-0.561023	0	37.4487		-29.9299	4.13291	-5.31378	5.16352	0	1.2709	0	0	0.410083		2.60219	41.3536	57.6461	13.0886	0	-5.07678	0	0	-35.62		11.3156	-35648.7	-32914.1	5309.23	-523.724	-2802.6	-137.755	-118.895	-6641.69		2180.87	41.3536	57.6461	13.0886	0	-5.07678	0	0	-35.62
Untitled_Molecule_120306_aligned	-40.0961	-16.6889	11.0187	-2.02475	-19.4294	-1.63516	0	28.5428		-39.8795	15.0624	12.4977	11.0187	0	0.658466	0	0	-9.97524		0.86283	-31.0617	-38.851	15.059	0	-2.91869	0	0	-30.9787		26.6277	-35718.3	-32989.1	5317.05	-523.637	-2805.14	-138.829	-118.895	-6645.95		2186.23	-31.0617	-38.851	15.059	0	-2.91869	0	0	-30.9787
Untitled_Molecule_642307_aligned	-30.4157	5.12504	5.78293	-1.70744	-11.9791	-1.19122	0	7.3068		-33.7527	6.23011	-0.966793	5.78293	0	0.386742	0	0	-0.0950145		1.12224	-65.825	-43.5037	4.04229	0	-2.65538	0	0	-27.0936		3.38549	-35743.4	-32972	5300.8	-523.32	-2797.42	-138.385	-118.895	-6663.31		2169.11	-65.825	-43.5037	4.04229	0	-2.65538	0	0	-27.0936
Untitled_Molecule_125989_aligned	-43.0158	-17.5043	4.5457	-1.395	-16.6893	-1.27849	0	20.65		-31.3444	2.4488	-2.25715	4.85121	0	-0.249642	0	0	-0.395382		0.499758	-25.9501	-36.3515	19.8743	0	-1.99015	0	0	-36.6084		29.1256	-35716.1	-32987.4	5315.4	-523.008	-2801.47	-138.472	-118.895	-6659.48		2197.26	-25.9501	-36.3515	19.8743	0	-1.99015	0	0	-36.6084
Untitled_Molecule_105101_aligned	-37.6678	-21.8768	2.16819	-1.11564	-13.9632	-1.34102	0	29.6147		-31.1541	1.33604	-1.10419	2.16819	0	-0.0774211	0	0	0.258546		0.0909096	-3.4678	14.5124	9.75055	0	-1.10562	0	0	-38.95		12.3249	-35688.3	-32940.9	5302.89	-522.728	-2797.86	-138.535	-118.895	-6652.85		2180.65	-3.4678	14.5124	9.75055	0	-1.10562	0	0	-38.95
Untitled_Molecule_657468_aligned	-44.5184	-12.2785	0.854489	-2.63238	-20.275	-0.803722	0	24.1777		-33.561	2.01924	-0.10556	0.854489	0	-0.0557972	0	0	-0.00674517		1.33286	-14.3546	-19.9383	17.9571	0	-7.40027	0	0	-29.9902		25.017	-35706	-32965.8	5309.79	-524.245	-2810.46	-137.998	-118.895	-6649.33		2190.94	-14.3546	-19.9383	17.9571	0	-7.40027	0	0	-29.9902
Untitled_Molecule_141261_aligned	-35.2508	-20.0045	1.97315	-1.64475	-11.8377	-2.03308	0	23.0765		-24.7805	3.3474	0.307745	1.97315	0	0.00161796	0	0	-0.596468		1.66136	-106.709	-138.682	15.5525	0	-1.55991	0	0	-10.0187		27.9994	-35789.1	-33092.3	5308.5	-523.257	-2796.19	-139.227	-118.895	-6630.46		2202.7	-106.709	-138.682	15.5525	0	-1.55991	0	0	-10.0187
Untitled_Molecule_419020_aligned	-29.6895	-8.67125	0.437209	-2.05137	-10.8857	-0.756419	0	16.635		-24.397	1.7712	-0.174965	0.437209	0	-0.0356373	0	0	-0.226238		1.77083	-50.8649	-51.6936	12.7419	0	-1.3	0	0	-29.966		19.3527	-35727.7	-32993.9	5304.16	-523.664	-2794.97	-137.95	-118.895	-6656.85		2194.44	-50.8649	-51.6936	12.7419	0	-1.3	0	0	-29.966
Untitled_Molecule_070093_aligned	-34.9682	-8.36859	4.07407	-2.13851	-16.7841	-1.4135	0	26.3424		-36.68	11.3619	13.0084	4.07407	0	1.00107	0	0	-7.36638		0.64477	-25.2147	-43.1869	25.0046	0	-4.14288	0	0	-27.8127		24.9231	-35707.3	-32985.1	5320.05	-523.751	-2803.71	-138.607	-118.895	-6644.99		2187.72	-25.2147	-43.1869	25.0046	0	-4.14288	0	0	-27.8127
Untitled_Molecule_253233_aligned	-38.9915	-19.9973	4.2518	-0.872716	-16.4503	-0.167523	0	29.4151		-35.1706	6.96833	1.67702	4.2518	0	0.754761	0	0	-0.817326		1.10207	-15.9249	-19.8897	3.56617	0	-3.85259	0	0	-11.8471		16.0982	-35702	-32973.5	5298.79	-522.485	-2803.09	-137.361	-118.895	-6625.95		2180.41	-15.9249	-19.8897	3.56617	0	-3.85259	0	0	-11.8471
Untitled_Molecule_219019_aligned	-33.3385	-22.4399	3.36553	-2.25493	-14.333	-0.0500078	0	29.3235		-26.9497	7.0079	-2.88418	3.36553	0	0.0782352	0	0	3.24171		3.2066	-105.127	-97.7998	9.62986	0	-2.50107	0	0	-37.13		22.6743	-35785.6	-33053.8	5303.97	-523.868	-2799.62	-137.244	-118.895	-6651.33		2195.21	-105.127	-97.7998	9.62986	0	-2.50107	0	0	-37.13
Untitled_Molecule_550949_aligned	-44.6376	-18.8912	2.50994	-1.51232	-16.473	-1.39664	0	25.5434		-34.4178	2.07184	-0.829646	2.50994	0	-0.45586	0	0	0.437772		0.409636	13.6738	16.759	24.8267	0	-2.48329	0	0	-34.5701		9.14155	-35678.1	-32935.7	5318.31	-523.125	-2801.74	-138.59	-118.895	-6652.55		2174.21	13.6738	16.759	24.8267	0	-2.48329	0	0	-34.5701
Untitled_Molecule_403922_aligned	-45.3166	-16.3512	2.29161	-0.988302	-18.4661	-1.35193	0	26.8496		-37.3003	1.41743	-0.838169	2.29161	0	0.0120955	0	0	0.242458		-0.290568	8.47877	9.00905	19.4031	0	-1.70665	0	0	-32.7947		14.568	-35684	-32940.9	5312.67	-522.601	-2802.96	-138.546	-118.895	-6649.46		2176.75	8.47877	9.00905	19.4031	0	-1.70665	0	0	-32.7947
Untitled_Molecule_317890_aligned	-13.0194	-26.7985	0.34761	-1.9755	-11.6892	-0.431703	0	56.521		-28.993	1.21576	0.273291	0.34761	0	-0.0104593	0	0	-0.134825		0.740143	-23.7746	-35.5705	24.6322	0	-1.83896	0	0	-70.2351		59.2377	-35683.9	-32995.9	5315.96	-523.588	-2796.32	-137.626	-118.895	-6657.23		2229.73	-23.7746	-35.5705	24.6322	0	-1.83896	0	0	-70.2351
Untitled_Molecule_134892_aligned	-26.189	-25.4685	4.31677	-1.49773	-10.2258	-0.211714	0	32.7347		-25.8367	4.36216	0.0169773	4.31677	0	-0.00111029	0	0	0.137284		-0.107763	3.62621	6.04658	17.3336	0	-0.946007	0	0	-35.6562		16.8483	-35669.7	-32953	5312.63	-523.11	-2793.96	-137.406	-118.895	-6646.44		2190.49	3.62621	6.04658	17.3336	0	-0.946007	0	0	-35.6562
Untitled_Molecule_544934_aligned	-31.2695	-20.2678	4.50241	-2.7791	-17.0334	-0.804404	0	36.3086		-31.1959	8.51572	0.650197	4.50241	0	0.0841403	0	0	0.816607		2.46237	17.1012	25.6748	18.3099	0	-3.49399	0	0	-32.9669		9.57742	-35661.3	-32928.2	5313.79	-524.392	-2803.32	-137.998	-118.895	-6640.18		2177.86	17.1012	25.6748	18.3099	0	-3.49399	0	0	-32.9669
Untitled_Molecule_541817_aligned	-30.9048	-3.79955	1.93804	-1.77169	-12.5941	-0.512692	0	12.1582		-26.323	3.18171	2.67749	1.93804	0	-0.136069	0	0	-2.54095		1.24319	4.56032	16.2046	2.27551	0	-0.776292	0	0	-28.4657		15.3223	-35673.5	-32921.2	5295.19	-523.384	-2796.16	-137.707	-118.895	-6659.83		2188.48	4.56032	16.2046	2.27551	0	-0.776292	0	0	-28.4657
Untitled_Molecule_452022_aligned	-46.5941	-33.8353	0.928092	-1.76143	-9.98703	-2.06713	0	36.6096		-36.4809	4.01285	-0.177794	0.928092	0	0.102622	0	0	-0.129255		3.28918	33.5093	-5.12016	22.7534	0	-1.46526	0	0	-19.0786		36.4199	-35660.2	-32972.5	5314.66	-523.374	-2794.24	-139.261	-118.895	-6625.99		2199.42	33.5093	-5.12016	22.7534	0	-1.46526	0	0	-19.0786
Untitled_Molecule_411184_aligned	-34.2673	-20.3073	1.55215	-1.29807	-13.6049	-2.29638	0	27.8218		-26.1347	3.78614	-0.15859	1.55215	0	-0.00341968	0	0	0.468658		1.92734	-80.3746	-124.364	39.3832	0	-1.89571	0	0	-15.5477		22.0494	-35761.8	-33078.2	5331.91	-522.911	-2798.29	-139.49	-118.895	-6631.24		2195.4	-80.3746	-124.364	39.3832	0	-1.89571	0	0	-15.5477
Untitled_Molecule_085390_aligned	-31.4498	-5.81211	4.42604	-0.533996	-13.171	-2.33411	0	20.3887		-34.4134	4.20485	0.661373	4.42604	0	0.069601	0	0	0.00990053		-0.962059	0.660177	-17.79	12.0356	0	-1.99362	0	0	-10.0833		18.4915	-35677.9	-32957.2	5307.44	-522.147	-2797.95	-139.528	-118.895	-6633.21		2183.56	0.660177	-17.79	12.0356	0	-1.99362	0	0	-10.0833
Untitled_Molecule_090255_aligned	-41.9254	-9.40968	1.42484	-1.85747	-17.1796	-0.573807	0	19.3527		-33.6824	5.68427	-0.00198973	1.34015	0	-0.410968	0	0	0.427154		4.32992	58.3199	34.1361	15.8206	0	-3.27161	0	0	-10.8464		22.4812	-35630.7	-32908.8	5308.22	-523.47	-2803.24	-137.768	-118.895	-6635.01		2188.28	58.3199	34.1361	15.8206	0	-3.27161	0	0	-10.8464
Untitled_Molecule_192797_aligned	-26.6482	-6.76712	5.89849	-0.285879	-11.4781	-0.606967	0	20.7343		-34.1429	7.77746	-0.0121915	5.89849	0	-0.00622933	0	0	0.131373		1.76601	-49.5127	-39.6538	2.27383	0	-0.856318	0	0	-9.00067		-2.27569	-35723.3	-32980	5299.15	-521.899	-2795.12	-137.801	-118.895	-6631.79		2163.06	-49.5127	-39.6538	2.27383	0	-0.856318	0	0	-9.00067
Untitled_Molecule_306937_aligned	-28.2406	-8.07719	2.03427	-2.04062	-9.15336	-0.510851	0	17.9389		-28.4317	2.46334	-0.0915569	2.03427	0	0.261892	0	0	-1.16957		1.4283	-95.0701	-66.8107	-2.21733	0	-1.2477	0	0	-29.3305		4.53615	-35770.4	-33008.5	5290.79	-523.653	-2793.19	-137.705	-118.895	-6654.91		2175.59	-95.0701	-66.8107	-2.21733	0	-1.2477	0	0	-29.3305
Untitled_Molecule_089882_aligned	-23.5036	-0.662705	3.08777	-2.73648	-6.80576	-0.360488	0	15.3434		-31.3693	3.93174	0.414419	3.12462	0	-0.15873	0	0	-0.235276		0.786706	-75.6906	-23.2265	8.33416	0	-0.625387	0	0	-79.7941		19.6213	-35746.3	-32957.5	5302.4	-524.349	-2790.22	-137.554	-118.895	-6707.97		2187.73	-75.6906	-23.2265	8.33416	0	-0.625387	0	0	-79.7941
Untitled_Molecule_345137_aligned	-24.4194	-82.7334	3.42713	-2.58232	-10.16	-1.23736	0	93.7156		-24.849	6.759	0.281962	3.42713	0	0.185101	0	0	0.73342		2.13139	39.1014	30.8292	29.0132	0	-2.0167	0	0	-52.7588		34.0345	-35632.4	-32985.5	5323.42	-524.195	-2794.96	-138.431	-118.895	-6602.56		2208.67	39.1014	30.8292	29.0132	0	-2.0167	0	0	-52.7588
Untitled_Molecule_205056_aligned	-29.9363	-19.6624	4.48872	-1.68504	-12.6461	-0.641256	0	31.7494		-31.5396	3.67735	-0.315469	4.48872	0	-0.102685	0	0	-0.0139064		-0.379313	-53.4371	-49.2108	7.73915	0	-1.7592	0	0	-30.7512		20.545	-35730.5	-33002.4	5303.2	-523.298	-2797.19	-137.835	-118.895	-6642.52		2188.49	-53.4371	-49.2108	7.73915	0	-1.7592	0	0	-30.7512
Untitled_Molecule_552576_aligned	-47.3764	-8.96512	0.457769	-1.04295	-17.7842	-1.40385	0	20.0933		-38.7314	0.917908	-0.181691	0.457769	0	-0.0214167	0	0	0.117887		0.54536	-84.8861	-117.933	17.2679	0	-2.89776	0	0	-10.0298		28.7064	-35779.4	-33060.5	5308.7	-522.656	-2803.47	-138.598	-118.895	-6633.46		2189.46	-84.8861	-117.933	17.2679	0	-2.89776	0	0	-10.0298
Untitled_Molecule_031316_aligned	-35.6716	-14.4159	14.5601	-2.90916	-21.5695	-1.34495	0	24.8205		-34.8127	17.9257	1.17174	14.5601	0	0.175985	0	0	-0.866968		2.88486	26.2424	4.07618	13.8003	0	-7.43261	0	0	-11.7312		27.5297	-35656.6	-32943.9	5319.34	-524.522	-2811.79	-138.539	-118.895	-6630.43		2192.2	26.2424	4.07618	13.8003	0	-7.43261	0	0	-11.7312
Untitled_Molecule_391098_aligned	-21.4323	-29.9303	5.76826	-1.31926	-6.77462	-0.265041	0	37.5835		-26.4948	6.76371	-1.16087	5.76826	0	-0.019835	0	0	-0.0558249		2.23198	-104.172	-102.737	10.5159	0	-0.911659	0	0	-34.4365		23.3973	-35772.7	-33066.2	5307.26	-522.932	-2790.47	-137.459	-118.895	-6640.37		2196.38	-104.172	-102.737	10.5159	0	-0.911659	0	0	-34.4365
Untitled_Molecule_133678_aligned	-45.7744	-18.231	0.853087	-0.325004	-16.3333	-1.64495	0	24.8724		-34.9656	7.51781	2.67241	0.853087	0	2.1008	0	0	-1.93051		3.82202	-21.1421	-39.7519	15.6386	0	-4.78572	0	0	-13.0045		20.7615	-35714	-32991.6	5307.47	-521.938	-2803.91	-138.839	-118.895	-6631.65		2185.28	-21.1421	-39.7519	15.6386	0	-4.78572	0	0	-13.0045
Untitled_Molecule_254349_aligned	-33.6991	1.91211	2.92925	-1.22692	-22.4034	-0.312503	0	11.5006		-26.0982	4.93675	0.11411	2.92925	0	-0.0839267	0	0	-0.0578639		2.03519	-11.847	-17.2161	18.2391	0	-4.03997	0	0	-27.6177		18.7876	-35692.7	-32948.9	5312.14	-522.84	-2809.23	-137.506	-118.895	-6659.64		2192.17	-11.847	-17.2161	18.2391	0	-4.03997	0	0	-27.6177
Untitled_Molecule_272036_aligned	-26.8741	-10.3655	2.51275	-1.44079	-8.07286	-3.72974	0	24.1432		-29.9212	2.61712	-0.330043	2.51275	0	0.0199142	0	0	0.0465599		0.367934	-90.6029	-84.5143	3.40046	0	-0.857012	0	0	-28.9481		20.3161	-35764.6	-33028.5	5296.89	-523.053	-2791.72	-140.924	-118.895	-6648.32		2189.88	-90.6029	-84.5143	3.40046	0	-0.857012	0	0	-28.9481
Untitled_Molecule_528703_aligned	-30.3074	-12.541	1.0314	-1.58236	-12.4079	-0.132892	0	22.8805		-27.5552	2.17747	0.717207	1.0314	0	0.0420473	0	0	-0.178154		0.564973	-15.7619	-23.0219	14.3424	0	-1.34289	0	0	-28.2155		22.476	-35693.2	-32969.1	5306.35	-523.195	-2796.54	-137.327	-118.895	-6648.85		2194.4	-15.7619	-23.0219	14.3424	0	-1.34289	0	0	-28.2155
Untitled_Molecule_390065_aligned	-27.3752	13.086	1.301	-1.06108	-11.5102	-0.00132969	0	8.72986		-37.9195	3.73089	0.949583	1.301	0	-0.0854005	0	0	-0.505767		2.07147	13.1821	-26.1509	32.321	0	-2.28755	0	0	-26.8032		36.1026	-35661.3	-32946.6	5324.6	-522.674	-2796.59	-137.195	-118.895	-6661.59		2197.66	13.1821	-26.1509	32.321	0	-2.28755	0	0	-26.8032
Untitled_Molecule_394553_aligned	-25.6787	15.4565	0.304511	-1.81678	-11.6585	-0.873175	0	6.98278		-34.0741	2.462	-0.98896	0.304511	0	-0.221237	0	0	0.784925		2.58276	-82.3342	-28.1659	23.825	0	-2.18291	0	0	-77.8788		2.06839	-35755.1	-32946.3	5315.11	-523.429	-2796.63	-138.067	-118.895	-6714.41		2167.48	-82.3342	-28.1659	23.825	0	-2.18291	0	0	-77.8788
Untitled_Molecule_503521_aligned	-33.4819	-17.6542	10.4658	-2.1847	-16.8602	-1.94915	0	29.1158		-34.4153	6.88609	-3.77861	10.4658	0	0.580845	0	0	1.28216		-1.66409	20.0497	7.07014	21.3974	0	-5.32036	0	0	-34.9493		31.8518	-35660.6	-32944.2	5322.84	-523.797	-2804.97	-139.143	-118.895	-6649.35		2196.92	20.0497	7.07014	21.3974	0	-5.32036	0	0	-34.9493
Untitled_Molecule_401555_aligned	-43.0878	-8.85906	5.31668	-1.82597	-20.563	-0.549405	0	17.9586		-34.5656	6.16551	0.0935904	5.31668	0	-0.158923	0	0	0.380625		0.533536	66.7463	-7.16969	68.7073	0	-6.25008	0	0	-21.3791		32.8378	-35623.5	-32949.6	5365	-523.439	-2809.6	-137.743	-118.895	-6646.94		2197.75	66.7463	-7.16969	68.7073	0	-6.25008	0	0	-21.3791
[truncated: 34 more columns]
